# Supplementary material for: Equity, evidence and indigenous knowledges in PROMs in Australian injury research: a systematic review
Source: Qual Life Res. 2026 Jul 30;35(9):250. doi: 10.1007/s11136-026-04353-2 (PMC13424147; doi:10.1007/s11136-026-04353-2)
Supplement: Supplementary file 1 — Supplementary Material 2 [file 11136_2026_4353_MOESM2_ESM.xlsx]

## Sheet: Sheet 1
						First Round of exclusion	Second round of exclusion
	Covidence #	Author	Title	Year	Country	Exclusion Criteria	Covidence Category		Country	# of studies		Exclusion Criteria	# of studies		Covidence Exclusion Category	# of studies		First round of exclusion	Reason for exclusion, more spercifically
	2285	Abimanyi-Ochom	Changes in quality of life associated with fragility fractures: Australian arm of the International Cost and Utility Related to Osteoporotic Fractures Study (AusICUROS)	2015	Australia	No Injury	Wrong Patient Population		America	24		Retrospective	7		Wrong Patient Population	20		Second round of exclusion	Reason for exclusion, more broadly
	3389	Aitken	Short-term natural recovery of ankle sprains following discharge from emergency departments	2008	Canada	No Injury	Wrong Patient Population		Canada	14		Post Hospital Discharge	30		Wrong Study Design	40
	5731	Andrew	Twelve-month outcomes of serious orthopaedic sport and active recreation-related injuries admitted to level 1 trauma centers in Melbourne, Australia	2008	Australia	Age	Wrong Patient Population		New Zealand	6		RCT	2		Excluded Country	5
	5751	Arora	Trampoline related injuries in adults	2016	Australia	Retrospective	Wrong Study Design		India	1		No Injury	4		Wrong Outcomes	6
	3429	Baldwin	Exercise behaviors after burn injury	2013	Australia	Not in Hospital	Wrong Patient Population		Australia	43		Age	14		Wrong Setting	9
	3439	Barney	Internet survey of persons with spinal cord injuries	2002	America	No Proms	Wrong Outcomes		TOTAL	88		No Proms	5		Wrong Publication Type	6
	4435	Barrett	Pain characteristics in patients admitted to hospital with complications after spinal cord injury	2003	Australia	Time points	Wrong Patient Population					Not in Hospital	9		Excluded Date Range	1
	3465	Bhandari	Health-related quality of life following operative treatment of unstable ankle fractures: a prospective observational study	2004	America	No Injury	Wrong Patient Population					Review	1		Full Text Not Avaliable	1
	3477	Bombardier	Rates of major depressive disorder and clinical outcomes following traumatic brain injury	2010	America	RCT	Wrong Study Design					Protocol	4		Total	88
	5914	Cao	Depressive symptomatology after spinal cord injury: A multi-center investigation of multiple racial-ethnic groups	2017	America	Post Hospital Discharge	Wrong Study Design					Time points	3
	4537	Chacko	Isolated inhalational injury: Clinical course and outcomes in a multidisciplinary intensive care unit	2012	India	No Injury	Wrong Patient Population					Included	5
	3564	Clark	Mental health, pain, and sleep factors associated with subjective cognitive difficulties in individuals with spinal cord injury	2021	America	Post Hospital Discharge	Wrong Study Design					Date Range	1
	4578	Cleland	Burden and Costs of Severe Burn Injury in Victoria, Australia	2022	Australia	No Proms	Wrong Outcomes					Comparative Study	1
	4584	Colantonio	A Profile of Patients With Traumatic Brain Injury Within Home Care, Long-Term Care, Complex Continuing Care, and Institutional Mental Health Settings in a Publicly Insured Population	2015	Canada	Post Hospital Discharge	Wrong Setting					Full Text Not Avaliable	1
	4632	Dahm	Comparison of long-term outcomes following traumatic injury: what is the unique experience for those with brain injury compared with orthopaedic injury?	2015	Australia	Time points	Wrong Study Design					Conference Abstract	1
	3600	Darcy	Epidemiology and outcomes of traumatic knee dislocations: Isolated vs multi-trauma injuries	2018	Australia	Retrospective	Wrong Study Design					Total	88
	3607	deGuise	Prediction of outcome at discharge from acute care following traumatic brain injury	2006	Canada	Retrospective	Wrong Study Design
	4646	DeKeyser	Suburban geriatric trauma: the experiences of a level I trauma center	1995	Canada	Date Range	Excluded Date Range
	3616	Derrett	Prospective Outcomes of Injury Study: recruitment, and participant characteristics, health and disability status	2011	New Zealand	Post Hospital Discharge	Wrong Study Design
	3617	Derrett	Prospective outcomes of injury study	2009	New Zealand	Not in Hospital	Wrong Setting
	3619	Devore	Comprehensive Geriatric Assessment for Trauma: Operationalizing the Trauma Quality Improvement Program Directive	2016	America	No Proms	Wrong Outcomes
	4667	Dinh	Health status and return to work in trauma patients at 3 and 6 months post-discharge: an Australian major trauma centre study	2016	Australia	Age	Wrong Patient Population
	3639	Draper	Psychosocial and emotional outcomes 10 years following traumatic brain injury	2007	Australia	Post Hospital Discharge	Wrong Study Design
	4688	Druery	Factors influencing psychological, social and health outcomes after major burn injuries in adults: cohort study protocol	2017	Australia	Protocol	Wrong Publication Type
	4698	Eagle	Network analysis and relationship of symptom factors to functional outcomes and quality of life following mild traumatic brain injury: a TRACK-TBI study	2023	America	Retrospective	Wrong Study Design
	6137	Ekegren	Using patient-reported outcomes to predict revision arthroplasty following femoral neck fracture: Enhancing the value of clinical registries through data linkage	2019	Australia	Post Hospital Discharge	Wrong Study Design
	4710	Evans	Early ambulation impacts on quality-of-life outcomes positively after lower limb burn injury: A group trajectory analysis	2024	Australia	Retrospective	Wrong Study Design
	6161	Feinstein	The effects of litigation on symptom expression: A prospective study following mild traumatic brain injury	2001	Canada	Post Hospital Discharge	Wrong Study Design
	3664	Finlay	Evaluation of a streamlined model of care for minor burn patients	2014	Australia	Not in Hospital	Wrong Setting
	3687	Gabbe	Disability weights based on patient-reported data from a multinational injury cohort	2016	Australia	No Proms	Wrong Outcomes
	3686	Gabbe	Long term outcomes data for the Burns Registry of Australia and New Zealand: Is it feasible?	2015	Australia	Age	Wrong Patient Population
	6212	Gabbe	Long-term outcomes of major trauma with unstable open pelvic fractures: A population-based cohort study	2021	Australia	Age	Wrong Patient Population
	3685	Gabbe	Predictors of moderate to severe fatigue 12 months following admission to hospital for burn: Results from the Burns Registry of Australia and New Zealand (BRANZ) Long Term Outcomes project	2016	Australia	Post Hospital Discharge	Wrong Study Design
	4753	Gabbe	Functional and return to work outcomes following major trauma involving severe pelvic ring fracture	2015	Australia	Retrospective	Wrong Study Design
	6137	Gane	Functional and employment outcomes following road traffic crashes in Queensland, Australia: Protocol for a prospective cohort study	2019	Australia	Protocol	Wrong Publication Type
	4780	Giummarra	Driver, Collision and Meteorological Characteristics of Motor Vehicle Collisions among Road Trauma Survivors	2021	Australia	Age	Wrong Patient Population
	4778	Giummarra	Health status after penetrating major trauma in Victoria, Australia: a registry-based cohort study	2021	Australia	Post Hospital Discharge	Wrong Study Design
	4782	Glennie	Rural and Urban Living in Persons with Spinal Cord Injury and Comparing Environmental Barriers, Their Health, and Quality-of-Life Outcomes	2017	Canada	No Proms	Wrong Outcomes
	4787	Goldsmith	Incidence, Intensity, and Impact of Pain in Recently Discharged Adult Trauma Patients: An Exploratory Study	2017	Australia	Post Hospital Discharge	Wrong Study Design
	4792	Gopinath	Predictors of health-related quality of life after non-catastrophic injury sustained in a road traffic crash	2020	Australia	Age	Wrong Patient Population
	4791	Gopinath	Comparison of health outcomes between hospitalised and non-hospitalised persons with minor injuries sustained in a road traffic crash in Australia: a prospective cohort study	2015	Australia	Not in Hospital	Wrong Setting
	4798	Gozt	Predicting outcome following mild traumatic brain injury: protocol for the longitudinal, prospective, observational Concussion Recovery (CREST) cohort study	2021	Australia	Protocol	Wrong Publication Type
	4802	Grant	Relationship between stressfulness of claiming for injury compensation and long-term recovery: a prospective cohort study	2014	Australia	Age	Wrong Patient Population
	4805	Gregorio	Changes in self-reported pre- to postinjury coping styles in the first 3 years after traumatic brain injury and the effects on psychosocial and emotional functioning and quality of life	2014	Australia	Not in Hospital	Wrong Setting
	4820	Gupta	Guideline Adherence and Outcomes in Severe Adult Traumatic Brain Injury for the CHIRAG (Collaborative Head Injury and Guidelines) Study	2016	America	Retrospective	Wrong Study Design
	3727	Hafeez‐Baig	Trauma Outcomes Based on Remoteness of Injury in Australia: A Systemic Review	2025	Australia	Review	Wrong Publication Type
	4850	Hatchimonji	Beyond pain and disability: The lasting effects of trauma on life after injury	2022	America	Post Hospital Discharge	Wrong Study Design
	3754	Hennessy	Quality of life, community integration, service needs and clinical outcomes of people with traumatic brain injury in urban, regional and remote areas of Queensland, Australia	2022	Australia	Not in Hospital	Wrong Setting
	3771	Hodgkinson	Service utilization following traumatic brain injury	2000	Australia	Post Hospital Discharge	Wrong Study Design
	4886	Hokes	The longitudinal development of posttraumatic growth among U.S. adult burn injury survivors	2022	America	Not in Hospital	Wrong Setting
	3773	Holbrook	The impact of major trauma: quality-of-life outcomes are worse in women than in men, independent of mechanism and injury severity	2004	America	INCLUDED	Excluded Country
	6408	Hume	Quality of life and psychological health after mild traumatic brain injury in older people: Three- and six-month follow up	2023	Australia	Not in Hospital	Wrong Setting
	3792	Hume	Mild Traumatic Brain Injury and Functional Outcome in Older Adults: Pain Interference But Not Cognition Mediates the Relationship Between Traumatic Injury and Functional Difficulties	2023	Australia	Post Hospital Discharge	Wrong Study Design
	3793	Hung	Impacts of injury severity on long-term outcomes following motor vehicle crashes	2021	Australia	Age	Wrong Patient Population
	4909	Inaba	Long-term outcomes after injury in the elderly	2003	America	Not in Hospital	Wrong Setting
	3802	Inauen	Quality of life after osteosynthesis of fractures of the proximal humerus	2013	America	Post Hospital Discharge	Wrong Study Design
	4915	Jackson	Connecting With Trauma Patients After Discharge: A Phone Call Follow-Up Study	2021	Australia	Post Hospital Discharge	Wrong Study Design
	6439	Jeffcote	PRECISION-TBI: a study protocol for a vanguard prospective cohort study to enhance understanding and management of moderate to severe traumatic brain injury in Australia	2024	Australia	Protocol	Wrong Publication Type
	3854	Knight	Factors predicting health status and recovery of hand function after hand burns in the second year after hospital discharge	2017	America	Post Hospital Discharge	Wrong Study Design
	3857	Konda	Use of the STTGMA Tool to Risk Stratify 1-Year Functional Outcomes and Mortality in Geriatric Trauma Patients	2018	America	Post Hospital Discharge	Wrong Study Design
	3863	Krause	Natural course of life changes after spinal cord injury: a 35-year longitudinal study	2012	America	Post Hospital Discharge	Wrong Study Design
	3881	Langley	Difficulties in Functioning 1 Year After Injury: The Role of Preinjury Sociodemographic and Health Characteristics, Health Care and Injury-Related Factors	2013	New Zealand	Post Hospital Discharge	Wrong Study Design
	6601	Lau	Association between acute pre-injury alcohol use and 12-month health outcomes for survivors of major trauma: A registry-based study	2024	Australia	Post Hospital Discharge	Wrong Study Design
	5038	Lecours	Long-term functional outcome of older adults after a traumatic brain injury	2012	Canada	Post Hospital Discharge	Wrong Study Design
	6651	Lim	Does Older Age Affect the Likelihood to Achieve Normal Quality of Life After Traumatic Spinal Cord Injury? A Prospective Observational Cohort Study	2023	Canada	Full Text Not Avaliable	Full Text Not Avaliable
	5072	Littleton	The health status of people claiming compensation for musculoskeletal injuries following road traffic crashes is not altered by an early intervention programme: a comparative study	2014	Australia	Comparative Study	Wrong Study Design
	5090	Maclennan	Predictors of EQ-5D-3L outcomes amongst injured Maori: 1-year post-injury findings from a New Zealand cohort study	2022	New Zealand	Post Hospital Discharge	Wrong Study Design
	6698	Maclennan	Health-related quality of life 12 years after injury: prevalence and predictors of outcomes in a cohort of injured Māori	2023	New Zealand	Post Hospital Discharge	Wrong Study Design
	3926	Maiden	Long-Term Outcomes after Severe Traumatic Brain Injury in Older Adults. A Registry-based Cohort Study	2020	Australia	Post Hospital Discharge	Wrong Study Design
	3978	Moadab	Quality of Life in African-American Survivors of Traumatic Brain Injury Based on Relationship Pre-and Post-Injury...American Congress of Rehabilitation Medicine (ACRM) 99th Annual Conference, November 8-11, 2022, Chicago, Illinois	2023	America	Conference Abstract	Wrong Publication Type
	5172	Momenyan	Trajectories of health-related quality of life following road trauma: Latent growth mixture modeling across a 12-month cohort study	2024	Canada	Age	Wrong Patient Population
	6833	Momenyan	Health-related quality of life in the year following road trauma: Longitudinal analysis using piecewise latent curve modeling	2024	Canada	INCLUDED	Excluded Country
	6852	Mortenson	The relationship between and predictors of quality of life after spinal cord injury at 3 and 15 months after discharge	2010	Canada	Post Hospital Discharge	Wrong Study Design
	5218	Nelson	Recovery After Mild Traumatic Brain Injury in Patients Presenting to US Level I Trauma Centers: A Transforming Research and Clinical Knowledge in Traumatic Brain Injury (TRACK-TBI) Study	2019	America	Age	Wrong Patient Population
	4027	O'Donnell	Does access to compensation have an impact on recovery outcomes after injury?	2010	Australia	Age	Wrong Patient Population
	6930	O'Donnell	Determinants of quality of life and role-related disability after injury: Impact of acute psychological responses	2005	Australia	Time points	Wrong Outcomes
	6951	Owen	Cohort profile: The Trauma Outcomes Project, a prospective study of New Zealanders experiencing major trauma	2023	New Zealand	Age	Wrong Patient Population
	5288	Pei	Demographic and clinical profile of an inception cohort of road trauma survivors	2023	Canada	Age	Wrong Patient Population
	5366	Rodrigue	Experiences of Older Adult Trauma Patients Discharged Home From a Level I Trauma Center	2017	Canada	Post Hospital Discharge	Wrong Study Design
	4172	Sharwood	Comparison of physical and psychological health outcomes for motorcyclists and other road users after land transport crashes: an inception cohort study	2021	Australia	Age	Wrong Patient Population
	5437	Sheckter	Evaluation of Patient-Reported Outcomes in Burn Survivors Undergoing Reconstructive Surgery in the Rehabilitative Period	2020	America	INCLUDED	Excluded Country
	5486	Street	Incidence of acute care adverse events and long-term health-related quality of life in patients with TSCI	2015	Canada	Post Hospital Discharge	Wrong Study Design
	4253	Vincent	Patient-Reported Outcomes Measurement Information System Outcome Measures and Mental Health in Orthopaedic Trauma Patients During Early Recovery	2018	America	RCT	Wrong Study Design
	4275	Whitehurst	Perceptions of individuals living with spinal cord injury toward preference-based quality of life instruments: a qualitative exploration	2014	America	Post Hospital Discharge	Wrong Study Design
	4277	Wiechman	Trajectories of Physical Health-Related Quality of Life Among Adults Living With Burn Injuries: A Burn Model System National Database Investigation to Improve Early Intervention and Rehabilitation Service Delivery	2023	America	INCLUDED	Excluded Country
	7413	Williams	Longer term health of young and middle-aged adults following unintentional falls at home resulting in hospitalisation	2012	Australia	Post Hospital Discharge	Wrong Study Design
	4283	Williams	Physical and quality of life outcomes of patients with isolated hand burns--a prospective audit	2012	America	INCLUDED	Excluded Country
	4284	Williamson	Predictors of health-related quality-of-life following traumatic brain injury	2013	America	Post Hospital Discharge	Wrong Study Design
